# Supplementary material for: Using Bayes’ Rule for Analysis of Microfluidic Particle and Cluster Sorting
Source: Micromachines (Basel). 2026 Mar 25;17(4):396. doi: 10.3390/mi17040396 (PMC13118485; doi:10.3390/mi17040396)
Supplement: Supplementary file 1 [file micromachines-17-00396-s001.zip]

Archive with 1 entries (1 files):
- micromachines-4181936-supplementary.pdf
